# Supplementary material for: DNA methylation profiling deciphers three EMT subtypes with distinct prognoses and therapeutic vulnerabilities in breast cancer
Source: J Cancer. 2024 Jul 16;15(15):4922–38. doi: 10.7150/jca.96096 (PMC11310866; doi:10.7150/jca.96096)
Supplement: Supplementary file 1 — Supplementary methods, figures and tables. [file jcav15p4922s1.zip]

Archive with 12 entries (12 files):
- Supplemental Methods.doc
- Supplementary Figures.pdf
- Table S1.pdf
- Table S10.pdf
- Table S2.pdf
- Table S3.pdf
- Table S4.pdf
- Table S5.pdf
- Table S6.pdf
- Table S7.pdf
- Table S8.pdf
- Table S9.pdf
